# Supplementary material for: Does ought imply can?
Source: PLoS One. 2017 Apr 12;12(4):e0175206. doi: 10.1371/journal.pone.0175206 (PMC5389800; doi:10.1371/journal.pone.0175206)
Supplement: S1 Dataset — (ZIP) [file pone.0175206.s001.zip]

Archive with 7 entries (7 files):
- Seriousness rankings (general discussion).xlsx
- Study1.xlsx
- Study2.xlsx
- Study3.xlsx
- Study4.xlsx
- Study5.xlsx
- Study6.xlsx
