# Supplementary material for: Does ought imply can?
Source: PLoS One. 2017 Apr 12;12(4):e0175206. doi: 10.1371/journal.pone.0175206 (PMC5389800; doi:10.1371/journal.pone.0175206)
Supplement: S1 Dataset — (ZIP) [file pone.0175206.s001.zip › Seriousness rankings (general discussion).xlsx]

## Sheet: Sheet1
Story (1: Promise; 2: Playground; 3: Lifeguard; 4: Rescue)	Ranking		Task:
1	2		Please rank the following four scenarios in terms of how serious the outcome is, the first being the most serious and the last being the least serious.
1	2		(1) Walter promised that he would pick up Brown from the airport. But on the day of Brown’s flight, he is unable to do so.
1	1		(2) Michael is a playground safety worker. There is some broken glass in an area where kids sometimes play barefoot, but he is unable to remove it.
1	1		(3) Jessica is the only lifeguard at a remote ocean beach. Two struggling swimmers are drowning, but Jessica can only save one of them.
1	1		(4) Michael is relaxing in the park near a pond when he sees a small girl fall in. She is drowning, but Michael is not able to save her.
1	1		Note1: the order of appearance of the stories was counterbalanced.
1	1
1	1
1	1
1	1
1	1
1	1
1	1
1	1
1	1
1	1
1	1
1	1
1	1
1	1
1	1
1	1
1	1
1	1
1	1
2	2
2	2
2	2
2	2
2	2
2	2
2	2
2	2
2	2
2	2
2	2
2	2
2	2
2	2
2	2
2	2
2	2
2	2
2	2
2	2
2	2
2	1
2	1
2	4
2	4
3	3
3	3
3	3
3	3
3	3
3	3
3	3
3	3
3	3
3	3
3	3
3	3
3	3
3	3
3	3
3	3
3	2
3	4
3	4
3	4
3	4
3	4
3	4
3	4
3	4
4	2
4	3
4	3
4	3
4	3
4	3
4	3
4	3
4	3
4	3
4	4
4	4
4	4
4	4
4	4
4	4
4	4
4	4
4	4
4	4
4	4
4	4
4	4
4	4
4	4
