# Supplementary material for: Does ought imply can?
Source: PLoS One. 2017 Apr 12;12(4):e0175206. doi: 10.1371/journal.pone.0175206 (PMC5389800; doi:10.1371/journal.pone.0175206)
Supplement: S1 Dataset — (ZIP) [file pone.0175206.s001.zip › Study1.xlsx]

## Sheet: Sheet1
Condition	OIC_Choice	Inability_Probe	Justification	Sex	L1	Age
1: Original; 2: Inverted order; 3: Inferential relation	1: O/A; 2: O/NA; 3: NO/A; 4: NO/NA	0: Able; 1: Literally unable	You previously agreed with the statement that [OA/ONA/NOA/NONA]. Please explain why you marked this option.	0: Male; 1: Female	0: Non-native; 1: Native	What age are you?
1	2	1	He was in an accident and was hurt and because of those injuries, he couldn't pick up his friend.	0	1	36
1	4	1	he was detained beyond circumstances of his own.	1	1	44
1	2	1	He promised that he would pick Brown up at the airport, which gives him an obligation to pick him up, but he was injured in a serious car accident and is therefore unable to do so.	0	1	33
1	2	1	Walter said he would pick up Brown at the airport so that makes him obligated to do so. However, Walter was in a car accident that makes him physically no longer able to fulfill his obligation.	0	1	40
1	2	1	Walter told Brown that he would pick him up at the airport, therefore he is obligated to pick him up. But on the day he was supposed to pick him up, he got into a serious accident, therefore he is physically unable to pick Brown up.	1	1	24
1	2	1	he agreed to do it but he subsequently became physically unable	0	1	54
1	2	1	Walter made an agreement to pick up Brown but now has injuries that make it impossible for him to do so.	0	1	35
1	4	1	The fact he can't pick him up because of reasons outside of his control release Walter from his obligation.	0	1	29
1	2	1	He has committed to do it, and Brown is depending on him. However due to the car accident he won't be able to make it.	1	1	31
1	2	1	Walter had an obligation to pick up Brown, but since he was in an accident, he was unable to get to the airport.	1	1	57
1	2	1	Walter promised that he would pick brown up, so he is obligated to keep his promise. But since he had the accident, he is not physically able to it. That's why I marked that option.	1	1	40
1	4	1	because he was in a car accident and has no way to get to the airport	1	1	57
1	2	1	because walter had already committed to doing it, but was not able	0	1	37
1	2	1	He was in a serious car accident, and is unable to drive, so there is no way for him to pick up Brown.	1	1	42
1	2	1	He is obligated because he promised but he is unable to because of the accident.	1	1	43
1	4	1	Its quite simple! He was in accident that was not his fault, and was injured and unable to physically move.	0	1	42
1	2	1	Walter said he would pick up Brown, but he's not able. So Walter should try to find someone to pick up Brown.	1	1	49
1	2	1	He promised that he will pick up Brown at the airport. He was in an accident so he is unable to actually carry out the task	0	1	26
1	2	1	Walter promised to pick up Brown but then got hurt in a car accident and is unable to do so.	1	1	60
1	2	1	He agreed to pick up Brown, therefore he was obligated to pick him up.	1	1	33
1	2	1	Walter made a promise, and Brown is relying on him to keep that promise. However, he is physically unable to fulfill that promise. Brown, if he is a rational human being, will forgive him for his inability to fulfill his obligation, but that doesn't mean the obligation doesn't exist.	1	1	47
1	2	1	Because he said he would and to keep his word he has to but cant due to the car accident.	0	1	27
1	2	1	As a result of his accent he was unable to physically go to the airport, so I believe it is accurate to say although he is obligated to go to the airport, he is unable to do so.	0	1	36
1	2	1	He is obligated because he said that he would, but he physically cannot because of the accident.	1	1	27
1	2	1	He made a promise to Brown to pick him up but he got into a car wreck and was injured. That is no fault of Brown and maybe not even Walter but the promise was still made.	0	1	50
1	2	1	Walter was in a serious car accident, according to the story he is physically unable to get Brown from the airport	0	1	45
1	2	1	He said he would, and Brown may be counting on him and not have any back up plans. However, Walter simply cannot make it due to an accident through no fault of his own.	0	1	43
1	2	1	He agreed to pick brown up but now doesn't have the ability to do so.	1	1	24
1	4	1	Because he was just in a car accident and that takes precedence over everything else.	0	1	27
1	2	1	There was an agreement that walter would take such action - e.g., the obligation - while the accident will not allow Walter to physically do so - as he was hurt.	0	1	33
1	2	1	Walter made a promise to Brown which constitutes an obligation as an obligation is traditionally defined therefore Walter is obligated to pick up Brown per Walter's promise. However, since Walter was in a serious car accident it is assumed that he is seriously injured to the point of not being physically able to drive a vehicle and therefore physically unable to pick Brown up at the airport.	0	1	34
1	2	1	because he is to injured to make it happen	0	1	28
1	2	1	He promised he Would pick up Brown. This makes it an obligation when you promise something.	1	1	32
1	2	1	He is obligated because he said he would. He later becomes unable to make the pick up. He would if he could, but he was in an accident. While he is still obligated, he is now released from it because he is physically not able to do so.	1	1	64
1	2	1	Due to their car accident.	0	1	35
1	2	1	walter was physically injured in a car accident and is NOT physically able to get to the airport	0	1	48
1	2	1	Walter had a pretty good excuse to get out of this one. He probably shouldn't be driving anywhere, much less picking up Walter at the airport.	0	1	28
1	2	1	Walter has a responsibility to pickup Brown. However, he will not be able to, because he was hurt in a car accident.	1	1	33
1	2	1	He agreed	1	1	33
1	2	1	Walter had initially promised to pick up Brown from the airport. Unfortunately, Walter was involved in a serious car accident, and is not physically able to pick up Brown from the airport. Brown now needs someone to replace Walter in the task.	0	1	30
1	2	1	I chose this because it is an obligation of Walter's, and that he is also unable to do so. This means that he cannot complete his obligation, though that does not take away the fact that he is obligated. This would lead to a sticky situation where maybe Walter could call someone else to take his own place. Or, Brown could decide to take that obligation away from Walter and put it on himself to fi…	1	1	19
2	4	1	Because the car wreck made him physically unable to do it, so he has no choice in the matter.	1	1	39
2	4	1	He physically can not do it.	0	1	38
2	2	1	He told him that he would pick him up at the airport	1	1	30
2	4	1	Because he had an accident and is physically unable to pick Brown up at the airport. That eliminates his obligation to do so.	0	1	30
2	2	1	Walter made a promise and he should call Brown and let him know that he cannot pick Brown up.	0	1	34
2	2	1	He did have a prior obligation, but due to injuries from the accident he is unable to do so.	0	1	26
2	2	1	Because Brown does not yet know that Walter is injured, and hasn't had that communicated to him. But Walter cannot physically make it to the airport despite wanting to fulfill his obligation.	1	1	32
2	2	1	Walter already promised he would pick up Brown at the airport at this time because his car broke down. Since Walter already promised to pick up Brown, Walter either find another car or rent a taxi to pick up Brown.	1	1	59
2	2	1	I guess he's obligated to do so, because he said he would.	1	1	28
2	2	1	He told Walter he would pick him up so that is an obligation. Obviously he could not forsee a very unlikely incident that prevented him from meeting his obligation but it's still an obligation though obvious Brown would probably understand why Walter failed to meet it.	0	1	44
2	2	1	walter promised brown to pick him up at the airport but walter was involved in car accident making it impossible for walter to pick up brown that day	0	1	26
2	4	1	Walter had a serious auto accident, which precludes him from being physically able to pick up Brown from the airport. Walter is probably in a hospital.	1	1	64
2	4	1	He is unable to physically take him so that removes the prior obligation.	1	1	27
2	2	1	Because Mr. Brown does not know that Mr. Walter accident	0	1	35
2	4	1	Walter is not physically able to pick up Brown at the airport because he was in a serious accident. He is not obligated to do so either because he has more important things to worry about.	0	1	32
2	4	1	because he was in a serious accident, he is unable to pick him up. therefore he is not obligated to do what he is unable to do.	1	1	63
2	4	1	He was in a car accident so he literally cannot make it to pick him up. Im sure Brown would understand.	0	1	23
2	4	1	Walter was involved in a serious car accident. He wanted to pick up Brown at the airport, but he phsycially can not drive for a while.	0	1	34
2	2	1	Walter had promised Brown he'd be there, so he obligated himself. However, the day he had to be there, he was in an accident and physically harmed, so he was physically unable to do so.	1	1	32
2	4	1	If you get in a serious car accident, any reasonable person would release them from their obligation immediately.	0	1	36
2	2	1	Walter said he was going to do something, so he should do it. Unfortunately he was in an accident and can't keep his previous promise or obligation. He should, at the very least, schedule someone he trusts to pick up Brown at the airport. In that way, he'll keep his part of the obligation.	1	1	26
2	2	1	Walter is physically not able to pick up Brown because of the car accident he was in. However, he previously promised to pick up Brown, and unless the two of them were able to speak about a change in plans, he remains obligated because Brown is expecting him.	0	1	32
2	4	1	He was in a car accident.	0	1	25
2	2	1	Walter promised to pick Brown up, so he has an obligation to do so.	1	1	24
2	4	1	Brown is solely able to release Walter from his obligation. If Brown has even a shred of decency, he would understand the situation Walter is in. In any normal social situation, Brown would release Walter from his obligation.	0	1	39
2	4	1	He isn't obligated to pick up Brown after having been in a car accident.	1	1	33
2	4	1	Although Walter promised to pick up Brown, being in a serious accident relieves him of the promise. He is physically unable to do it and therefore no longer has the responsibility. It is a broken promise but is through no fault of his own. Brown should understand this.	0	1	43
2	2	1	Because Walter promised to pick Brown up but is unable to do so because he was in an accident.	0	1	44
2	4	1	Walter was involved in a car accident so he is not physically able to pick up Brown, in turn Brown should not be upset that Walter did not pick him up.	1	1	25
2	4	1	Walter was seriously injured in a car accident and there is no way that he physically can pick up Brown. The offer to pick up Brown was valid only in that all conditions existing at the time of the offer still existed when Brown arrived at the airport.	1	1	64
2	2	1	Walter had a previous obligation to pick up Brown, but being in a serious accident means he cannot physically do it, but he should maybe try to get a message to Brown, so that he can somehow meet part of his obligation.	1	1	57
2	4	1	He was in a serious accident and is physically incapicitated. Someone who has had an accident like this can't be expected to be accountagle for activities that are no longer possible.	1	1	54
2	2	1	It's likely that Brown doesn't know about the accident yet, so he still expects Walter to pick him up. In this case it wouldn't be realistic to fault Walter for not keeping his word, but I still see that as an obligation.	0	1	32
2	4	1	Since he has met in an accident and also the statement didn't look like a rented vehicle, rather it looked like a favor so he isn't obligated to pick him up since he is injured.	0	0	28
2	2	1	he said he would pick up brown, but due to the fact that he was in a serious car accident the day of, he was no longer able to drive nor did he have a car to drive.	1	1	28
2	4	1	Walters new (even if temporary) disability should release him from all obligations he is now unable to perform. Holding him to the same standards as an able-bodied person would be unfair.	0	1	32
2	2	1	Walter is unable to pick up Brown, but her shouldn't leave Brown at the airport, so I would call a cab or friend to come pick up Brown instead.	1	1	31
2	2	1	Walter is obligated to pick up Brown because he agreed to do so, and Brown is expecting Walter to pick him up, so Brown would have no other option planned for a pick up. However since Walter is physically unable to follow through with his obligation to Brown, which is understandable, then Brown must find another way to leave the airport.	0	1	28
2	4	1	If he's physically unable to do it then how can he possibly be obligated to do something he cannot do? Make a phone call, email, text, explain the situation but to say he would still be obligated to up Brown is ludicrous.	0	1	35
2	4	1	The plan became irrelevant when Walter was injured in the car accident. Many agreements are negotiable depending on current circumstances.	1	1	25
3	4	1	There is literally no way for him to pick Brown up from the airport, so his obligation is null and void.	0	1	38
3	4	1	Because Walter was in an accident, he is not able to be at the airport to pick Brown up. He may be obligated to notify Brown what happened, however.	1	1	41
3	4	1	He was in a serious car accident. It would be incredibly selfish to still think he was obligated to pick him up.	1	1	27
3	1	1	The car accident probably left him in a state where he could not pick up his friend	0	1	31
3	4	1	It's impossible for him to pick Brown up at the airport.	1	1	34
3	4	1	Walter physically can't pick up Brown at the airport, so he should not be obligated to, since it is not a choice.	1	1	33
3	4	1	Since events uncontrollable by Walter rendered Walter physically unable to pick up Brown from the airport, then Walter is not obligated to fulfill this previously accepted responsibility. Due to circumstances beyond his control is unable to do son.	0	1	55
3	4	1	Because he actually cannot pick him up, he is unable to do so. I dont think hes still obligated to.	0	1	45
3	4	1	he is not obligated to do anything if he is incapacitated. He cannot physically do it so it relieves him of his obligation.	0	1	46
3	4	1	This option is most consistent with the given scenario.	0	1	25
3	4	1	Since he cannot actually stand and walk to his car and drive to get Brown, h e is not under any obligation to physically get him. Finding alternate transportation arrangements is another issue.	0	1	48
3	4	1	He couldn't pick him up even if he wanted to and tried to so he's not obligated to do the impossible.	0	1	29
3	4	1	Because he was in a car accident and I assumed either he was hurt or his car was damaged.	1	1	39
3	4	1	He can't pick Brown up if he's unable to do so, which lets him off the hook as far as being obligated goes.	0	1	29
3	4	1	Walter was in a bad car wreck and was injured. If I'm not mistaken, I read that he was physically unable to pick up Brown.	0	1	71
3	2	1	He needs to tell the other guy that he can't before his obligation is up.	0	1	25
3	4	1	It is almost impossible for Brown to pick up Walter due to the accident. No one would expect him to be picked up in this type of circumstance.	1	1	47
3	4	1	Walter was in a serious car accident which rendered him incapable of picking up Brown at the airport.	1	1	51
3	4	1	Because he got into a car accident, he does not need to pick him up.	0	1	27
3	4	1	Because Walter was in an accidnet, he is not in a physical condition where he can possibly pick up Brown.	1	1	32
3	1	0	Because he said he would	0	1	31
3	4	1	Since he was in a car accident that left him physically unable to do so he is not obligated to pick Brown up.	0	1	30
3	4	1	Walter was in a car accident therefore unable to pick up brown at the airport.	0	1	41
3	4	1	Walter was in a serious car accident so he is unable to pick up Brown.	0	1	29
3	4	1	Because he can't make the impossible happen so he can't do it no matter what.	0	1	25
3	3	1	Walter agreed to pick up Brown which was a nice thing to do, since Brown could've taken a cab or a train. He is not LITERALLY OBLIGATED to pick him up.	1	1	28
3	4	1	Walter was in a serious car accident, and I feel that exempts him from having to pick up Brown.	1	1	52
3	4	1	The story stated that Walter was involved in an accident and therefore, physically impaired to the point of being unable to pick up Brown. Thus, Walter is no longer obligated to pick up Brown at the airport.	0	0	22
3	4	1	It said that Walter was in a car accident. First, he may be injured. Second, there could be enough damage to his car that it's not safe to drive to the airport. The right thing to do would be to find someone else to pick Brown up in his place.	1	1	42
3	4	1	He was in an accident and can not pick him up as previously planned.	0	1	41
3	4	1	If Walter is physically unable to pick Brown up then he cannot b be obligated. Its an impossibility.	1	1	37
3	4	1	Walter has been in an accident and is physically unable to make it to the airport. He is not obligated to do so because recovering from the accident is more important than picking up Brown from the airport. His excuse of being in an accident is an acceptable one.	0	1	36
3	4	1	Since Walter is not physically able to be there because of the accident, there's no way for him to go pick up Brown. While he is breaking a promise, he has valid reason for not being able to act on his promise.	1	1	25
3	2	1	Walter still has the obligation as someone is counting on him.	1	1	68
3	4	1	If Walter is physically unable to drive then he shouldn't attempt to pick up Brown at the airport. It would be dangerous to both individuals for Walter to be behind the wheel if he isn't fit to do so.	0	1	28
3	4	1	Because even though he said he would, if he's in that condition where he really can't move to do what he said, then he's not obligated to do so. No one should hold him liable for that because it would be silly to even try to pick him up.	0	1	24
3	4	1	Because he was seriously injured, rendering him physically incapable of picking him up.	1	1	44
3	4	1	There are, I believe, certain extreme circumstances that make promises or commitments null and void.	1	1	38
3	4	1	He was in a car acident, which is much more serious than his friend needing a ride. The friend can take a bus or cab.	1	1	36
3	4	1	Walter is unable to pick up Brown because he was in a serious car accident.	0	1	35
3	4	1	He made a promise to Brown but because he was in a car accident he can no longer fulfil his promise. He didn't just decide not to do it. He has a legitamte reason.	1	1	30
3	4	1	It was not his fault he could not pick him up.	0	0	24
