# Supplementary material for: Does ought imply can?
Source: PLoS One. 2017 Apr 12;12(4):e0175206. doi: 10.1371/journal.pone.0175206 (PMC5389800; doi:10.1371/journal.pone.0175206)
Supplement: S1 Dataset — (ZIP) [file pone.0175206.s001.zip › Study2.xlsx]

## Sheet: Sheet1
OIC_Choice	QuestionA	QuestionB	Follow-up2	Inability_Probe	Sex	L1	Age
1: O/NA; 2: NO/NA; 3: O/A; 4: NO/A	0: No; 1: Yes [Displayed iff OIC_Choice=2]	0: No; 1: Yes [Displayed iff OIC_Choice=1]	Please explain what you meant, then. [Displayed iff QuestionA/B=0]	1: Yes; 0: No	0: Female; 1: Male	0: Non-native; 1: Native
1		0	But it not be for the accident, he is obligated to pick up Brown from the airport, as he committed to do so and Brown was depending on him.	1	0	1	37
1		0	I meant that Walter was obligated to pick up Brown. However, once he was physically unable to, he was no longer obligated.	1	1	1	42
1		1		0	1	1	23
2	1			1	1	1	45
1		0	I meant that Walter was obligated to pick him up until he became physically unable to do so.	1	0	1	26
1		0	He is unable to because he was in a car accident.	1	0	1	40
1		0	I meant he has an obligation but hes just unable to do it.	1	1	1	25
1		0	He WAS obligated, but cannot physically do it so the obligation is no longer on him.	1	1	1	29
1		0	Walter is no longer obligated because the car crash has left him unable to use his five sense properly to fulfill the promise he made to Brown.	1	1	1	26
3				0	1	1	28
1		1		1	1	1	27
1		0	Walter had the obligation to pick up Brown from the airport. Walter is physically unable to do so. But Brown does not know this, so in Browns mind, walter is still obligated, so technically Walter is still obligated to pick Brown up from the airport.	1	1	1	34
1		0	When an accident, walter longer obliged to look for Brown	1	1	1	34
1		0	I thought the first part of the sentence was referring to the first part of the story, pre-car accident, and selected accordingly. I do not feel that Walter is currently obligated to pick up Brown because while he is technically breaking his promise, circumstances beyond his control have made it impossible to fulfill it, which in my mind means he should be assigned no blame for not picking up Bro…	1	0	1	28
1		0	It is not his responsibility, he volunteered. He has experienced a serious, life-threatening injury and Brown must find other means to get home.	1	0	1	24
1		1		1	0	1	33
3				1	0	1	31
1		1		1	1	1	24
1		0	The most accurate way to state it would be that Walter had taken on the obligation but was unable to fulfill it through no fault of his own and it would therefore be unreasonable to hold him to it.	1	1	1	45
1		0	walter was previously obligated to pick up his friend from the airport but the car accident changed this	1	1	1	24
1		0	Walter does have the obligation to pick his friend up, but only before he got in a car accident. A circumstance like that excuses him from his obligation.	1	0	1	51
1		0	Promising someone something is an obligation. Having an accident and not being able to do so is acceptable, because you are not physically able.	1	0	1	34
1		0	He said he was going to pick him up. So it is assumed that he is under the obligation, as Brown does not know of the accident.	1	0	1	31
1		1		1	1	1	29
1		1		1	0	1	57
1		0	He agreed to do it, so he is obligated once he does that. But after getting hurt, he is not still under that obligation.	1	1	1	36
1		0	By the time he is physically able to pick up the other person at the airport, the opportunity to fulfill the obligation will have passed. I would argue that obligations are time sensitive and in in this case, one can not meet the obligation because of an accident.	1	1	1	38
1		0	I meant that he was obligated and was on the way there, but after getting in the accident he physically was unable to do it.	1	0	1	40
1		0	Obviously Walter is no longer obligated to pick up Brown from the airport and anyone who tries to philosophically argue the case is limited in their scope of understanding of reality. Walter agreed to pick up someone from the airport but after being severely incapacitated due to a car accident he is no longer able (or obligated) to pick up the person and he should find an alternative.	1	1	1	25
1		0	He had agreed on picking his friend up. But when he got into a serious accident, the obligation was suspended because he was no longer in the same position to help out his friend.	1	1	1	45
2	1			1	1	1	36
2	1			1	0	1	27
1		0	Obligation is a strong word. He still has a responsibility to Brown. It's up to him to find a replacement and make sure Brown is taken care of.	1	0	1	29
1		1		1	0	1	23
2	1			1	1	1	33
2	1			1	1	1	39
3				0	1	1	27
1		1		1	1	1	29
2	1			1	0	1	51
1		0	I think that Walter has been freed from his obligation when he suffers an injury	1	1	1	27
1		1		1	0	1	31
2	1			1	1	1	24
3				1	1	1	25
