# Supplementary material for: Does ought imply can?
Source: PLoS One. 2017 Apr 12;12(4):e0175206. doi: 10.1371/journal.pone.0175206 (PMC5389800; doi:10.1371/journal.pone.0175206)
Supplement: S1 Dataset — (ZIP) [file pone.0175206.s001.zip › Study3.xlsx]

## Sheet: Sheet1
Inability_Probe	Instruction	OIC_Choice	Condition	Justification	Blame	Sex	L1	Age
1: True; 2:False	1: Yes; 2: No	0: Not obligated; 1: Obligated	1: Obligation; 2: Duty; 3: Ought	"Please explain why you marked this option."	To what extent is Walter to blame for not picking up Brown? (1: No blame; 4: Moderate blame; 7: Full blame)	0: Male; 1: Female	0: Non-native; 1: Native	What age are you?
1	2	0	1	Because Walter literally cannot pick him up because he is in the hospital. I would expect that he would be understanding that Walter is hurt, in an accident, and in the hospital.	1	1	1	30
1	2	0	1	He is hospitalized. He needs to be taken care of immediately and Brown should understand this.	1	0	1	24
1	2	0	1	He is in the hospital therefore he literally is physically unable to go and pick him up. I am sure his health is more important than picking somebody up at an airport.	1	1	1	24
1	2	0	1	He was physically unable to do so, so he is exempt from any prior agreements.	2	0	1	30
1	2	0	1	WALTER IS NOT OBLIGED TO PICK UP BROWN DUE TO WALTER'S BEING INCAPACITATED IN THE HOSPITAL. IF WALTER IS ABLE, HE SHOULD MAKE ARRANGEMENTS FOR BROWN TO BE PICKED UP BY ANOTHER PERSON, BUT SINCE HE IS IN THE HOSPITAL WITH UNKNOWN INJURIES THAT MIGHT NOT BEPOSSIBLE.	2	1	1	34
1	2	0	1	Now that he is hurt is health takes top priority over any previous obligation he had because he life couild depend on it.	1	0	1	24
1	2	0	1	He physically cannot pick him up from the airport.	2	1	1	21
1	2	0	1	If there is no capacity or ability, one should not be expected to follow through.	1	0	1	28
1	2	0	1	Walter tried to but an unforeseen issue came up. Brown should understand what happened was out of his control	1	0	1	22
1	2	0	1	If Walter is hospitalized, then he is physically unable to leave the hospital to pick Brown up at the airport. The car accident was deemed serious, so Walter could very easily be unconscious and so there is absolutely no way he can pick Brown up.	1	1	1	41
1	2	0	1	He is not obligated because he is hospitalized and, therefore, unable to fulfill his promise.	1	1	1	50
1	2	0	1	He is in the hospital.	1	1	1	21
1	2	0	1	I feel he has an excellent reason to not be obliged.	1	1	1	56
1	2	0	1	since he was seriously injured and unable to function properly he would have no obligation to pick anyone up. this would be understood by both parties.	4	1	1	37
1	2	0	1	He is in the hospital he gets a pass lol	1	0	1	32
1	2	0	1	A person can only do what they are able to do. If he is in the hospital and hurt, he is not able to provide the ride.	5	1	1	60
1	2	0	1	It is not his fault that he got in an accident. He is hospitalized and literally can't do it so it isn't fair to hold him responsible.	1	1	1	25
1	2	0	1	It makes sense to me because it was out of his control.	2	1	1	19
1	2	0	1	Walter was in an accident, therefore he is not able to move, therefore the obligation is moot.	1	0	1	43
1	2	0	1	If someone has had an accident that was serious enough to the point that they are hospitalized, then the decision to pick up Brown at the airport is completely out of Walter's hands.	1	1	1	31
1	2	0	1	This is an unforeseen circumstance, and he didn't plan on this happening. So under the circumstances he is physically unable to pick him up.	1	1	1	37
1	2	0	1	Unforseen circumstances are something that always have to be taken into account when promises are made, and when someone is physically not in a position to do something due to circumstances out of their control they are not responsible.	1	0	1	23
1	2	0	1	How is Walter obligated to pick up Brian; get up from his hospital bed and go to the airport. Walter cannot physically pick up Brian from the airport.	1	1	1	63
1	2	0	1	It doesn't seem like it's really Walter's fault that he is unable to pick Brown up; something has happened to him that is preventing him from doing so, rather than him making a conscious decision that he will not pick Brown up.	2	1	1	27
1	2	0	1	If you are under a doctor's care, youa re not able to drive and pick someone up. The best you could do is call or leave a message so the person is not waiting around for you.	1	0	1	42
1	2	0	1	His ability to pick up the other guy is out of his control.	2	1	1	30
1	2	0	1	Even under our legal system, force majeure provides a legitimate basis for not fulfilling an agreement. If Walter still had the obligation to pick up his friend, it is unclear how he would be able to do so.	1	0	1	46
1	2	0	1	Since Walter is hospitalized he is unable to physically make it to the airport to pick up Mr. Brown.	5	1	1	29
1	2	0	1	If someone is unable to do something they can't be obligated to do it. Promising something implies that nothing unexpected will prevent carrying it out.	1	1	1	52
1	2	0	1	He can't help being in an accident and being in the hospital. What he could possibly do, if he is physically able, is to call Brown and tell him what happened and that he will not be able to pick Brown up. Or alternately, have a friend call Brown.	1	1	1	53
1	2	0	1	I think when someone is seriously harmed and physically unable to fulfill an activity, they are no longer obligated to do it. If they literally can't do it, then I think the promise has to be let go.	1	1	1	36
1	2	0	1	He was in an accident and would not have been able.	1	1	1	37
1	2	0	1	Fast forward to brown finding out why Walter didn't pick him up. He would not think, he owes me for a cab ride. He would think, oh that's why he didn't pick me up I hope he's okay.	1	0	1	39
1	2	0	1	He is not obliged to go anymore because he cannot do it and that is a valid excuse.	1	0	1	35
1	2	0	1	He has been rendered incapacitated, so he is relieved of his obligations.	2	0	1	45
1	2	0	1	Walter could not pick him him up. He was physically unable to be there.	2	0	1	37
1	2	0	1	Walter is physically incapacitated and would not be able to go to the airport. It would be unreasonable to expect Walter to make the effort to go to the airport in his condition.	1	1	1	39
1	2	0	1	Walter is in the hospital, there is no way he can pick brown up. At this point he should be under no obligation to pick up Brown who should understand the situation.	1	1	0	22
1	2	0	1	Walter is completely incapacitated, there is no way he could pick Brown up even if he still wanted to.	6	1	1	33
1	2	0	1	A person can't be expected to do something when they are physically unable to do it.	2	0	1	29
1	2	0	1	Walter is hospitalized. He has bigger problems to deal with. Brown can take a taxi.	2	0	1	27
1	2	0	1	There's no way for Walter to pick Brown up, thus relieving him from his obligation.	1	0	1	36
2	1	0	2	He was in an uncontrollable situation and hospitalization is one of the worst situations to be in.	1	1	1	25
1	2	0	2	It is nearly impossible to perform the task of picking someone up when you are in a serious accident.	1	0	1	34
1	2	0	2	Because he needs to take care of his health first	2	0	1	22
1	2	0	2	Things happen-- you can't expect Walter to still pick him up when he's injured in the hospital. Brown just has to find some other mode of transportation.	2	0	1	19
1	2	0	2	It wasn't his fault that he was hospitalized, and he is literally unable to pick Brown up. Unless Brown expects Walter to operate a car from his hospital bed he can't reasonably expect Walter to pick him up under the circumstances.	1	1	1	23
1	2	0	2	Walter can't help that he is hospitalized. Brown will just have to understand.	1	1	1	25
1	2	0	2	If he's hospitalized, his only obligation, and it's a minor one, is to get a message to Brown about his accident.	1	0	1	68
1	2	0	2	He is in the hospital and physically unable to do it, so he shouldn't be expected to.	1	0	1	27
1	2	0	2	Walter is incapacitated in the hospital due to a car accident. Brown would be selfish to expect Walter to still pick him up. Brown can call a cab.	1	1	1	30
1	2	0	2	If he is hospitalized then there is something seriously wrong with him, which probably renders him incapable of picking up Brown. One is not morally obligated to complete an action one is physically and literally unable to complete.	1	1	1	47
1	2	0	2	He is hospitalized and its physically fit and able to get transportation to get him from the airport.	1	1	1	21
1	2	0	2	I don't think Walter should have an obligation to pick up Brown at the airport now that it is impossible for him to do so because the circumstances were not under his control.	2	0	1	24
1	2	0	2	If a situation arises that is so serious its perfectly understandable that a committment is dropped arubptly.	1	0	1	48
1	2	0	2	The duty to pick up Brown at the airport only applies if Walter is able to do it. Walter is not shirking his duty willfully. Circumstances beyond his control caused the present situation.	1	0	1	52
1	2	0	2	If he is physically unable to pick him up from the airport then he has no duty to. I'm sure Brown will understand.	1	1	1	30
1	2	0	2	Walter is incapacitated in the hospital due to a car accident and can't pick up Brown. Brown can call a cab.	1	1	1	30
1	2	0	2	If he is able it would be good to send a message to Brown, but if he is unable than he is unable, so could anything be done? ...Because he's unable. See.	1	0	1	26
1	2	0	2	Putting the responsibility on a hospitalized person is not realistic	1	0	1	23
1	2	0	2	Walter is incapable of picking up Brown from the airport. There is no way he could even make it there. It would be nice if he had a way to contact Brown, but he may not even be conscious.	2	0	1	30
1	2	0	2	You aren't obligated to do something if you are physically unable to do it because of an accident. If it isn't possible to do it or it would further injure you, any sane person would understand that the obligation is no longer there.	1	1	1	36
1	2	0	2	HE physically can not pick up the Brown's. he is in the hospital.	1	1	1	29
1	2	0	2	Walter has no choice in this matter. He is physically unable to pick Brown up. If he just ditched him that's one thing, but this is an understandable reason to not pick up Brown.	1	1	1	35
1	2	1	2	Walter made an agreement with full intention of keeping it and if he cannot fulfill the agreement, notice should be sent and a proxy should be appointed to carry out the agreement as specified.	4	0	0	27
1	2	0	2	He was hospitalized so he can't really leave to pick up his friend.	2	0	1	33
1	2	0	2	Walter is literally unable to carry out his task. He is physically incapable of doing it. There would be no sense into holding him against not picking up Brown. Also, surely Brown would understand that Walter's wellbeing is a higher priority than him havig the convenience of Walter picking him up.	1	0	1	25
1	2	0	2	Because Walter literally is unable to pick up Brown and I think under these circumstances Brown would be more than understanding and would actually be more worried about his friend than upset that he could not pick him up.	1	1	1	30
2	1	0	2	He is in the hospital, injured and can not leave the leave hospital bed and is not well enough to go pick up the Browns.	1	1	1	21
1	2	0	2	Walter presumable cannot physically pick up Brown because he is hospitalized, therefore I see no way he an be responsible for doing this task.	1	0	1	25
1	2	0	2	He was in an accident and is hospitalized. He cannot help his situation. Someone needs to let Brown know that Walter cannot pick him up at the airport or at least be there in Walter's place. Walter can call Brown and let him know of the change in arranements if he is able to do so but he may be too seriously injured.	2	1	1	62
1	2	0	2	He got into a serious accident and was unable to physically pick up Brown, therefore it is not his responsibility because it is out of control at that point.	1	0	1	21
1	2	0	2	Walter needs to take precautions to protect his health. Depending on the severity of his injuries, he should give Brown a call. I'm sure he would understand.	1	0	1	36
1	2	0	2	Duty assumes he will have the ability to implement his duty, just as a soldier is excused from duty when injured.	1	0	1	72
1	2	0	2	If Walter is injured and incapacitated, Brown should understand!	1	1	1	30
1	2	0	2	Walter could not pick Brown up due to circumstances beyond his control. Walter was hospitalized and I am sure that Brown would understand why he would not be able to pick him up.	1	0	1	26
1	2	0	2	He was involved in an accident and can no longer go pick up his friend, the fact that he cannot do it excuses him.	1	0	1	30
1	2	0	2	Some things give a free pass, and I think hospitalization is usually such a thing.	1	1	1	43
1	2	0	2	He's in the hospital and is physically incapable of picking up Brown. If Brown insists that Walter still has a "duty" to pick him up, then he is not a friend, and is in fact an idiot.	1	0	1	29
1	2	0	2	I think that the existence of a duty presupposes the ability to fulfill that duty. If it is impossible for that duty to be fulfilled, it does not exist.	2	0	1	35
1	2	0	2	He is injured through an accident, in no shape or form is he required to pick him up.	1	0	1	32
1	2	0	2	because Walter can't help it that he is in the hospital because of an accident.	3	1	1	31
1	2	0	2	He's hospitalized. By the time he could pick the person up, it would be a moot point. The person should make other arrangements. His need for being picked up is not as great as Walter's need to get treatment. Both parties will understand.	2	0	1	25
1	2	0	2	Walter was physically unable to pick up Brown.	1	1	1	57
1	2	0	2	Walter is in the hospital and is physically unable to pick Brown up.	1	0	1	37
1	2	0	3	He was in a serious accident and hospitalized.	1	0	1	48
1	2	0	3	Walter shouldnt be obligated to do something he is physically unable to do	1	1	1	24
1	2	0	3	If the dude's in the hospital there's no way. That's why cabs exist...	1	0	1	23
1	2	0	3	He can't be expected to do something if he's not healthy enough to do it.	1	0	1	24
1	2	0	3	Walter being in the hospital makes him unable to pick up Brown in any circumstace	1	0	1	33
1	2	0	3	Health takes precedence	1	0	1	33
1	2	0	3	It would be physically impossible for Walter to pick up Brown since he is hospitalized.	1	0	1	24
1	2	0	3	He was in a bad car accident and he is not physically able to do so.	1	1	1	49
1	2	0	3	Considering Walter was in an accident, he can no longer pickup Brown from the airport.	1	0	1	27
1	2	0	3	He can't very well leave the hospital to pick Brown up.	1	0	1	36
1	2	0	3	It seems silly to say that it's immoral to not keep a promise in extenuating circumstances like this.	1	1	1	23
1	2	0	3	The man was in a serious car accident, therefore he is unable to pick his friend up at the airport. He is in the hospital with many injuries.	1	1	1	64
1	2	0	3	Regardless of the promise he made, Walter's first priority is to get better and recover.	1	1	0	23
1	2	0	3	He was in a hospital and was unable to pick up the other person at the airport. Obviously he shouldn't be blamed for it.	1	0	0	31
1	2	0	3	Walter didn't choose to forget to pick his friend up, he is in the hospital. He can't be expected to go pick up his friend at this point.	2	1	1	31
1	2	0	3	Since Walter is unable to pick him up from the airport he should not be expected to do so	1	1	1	37
1	2	0	3	If he was in an accident that hospitalized him i think picking him up would be the least of his worries	1	0	1	24
1	2	0	3	He is unable to go to the airport. He can't do it. He is not responsible for doing it.	2	0	1	54
1	2	0	3	Because he is unable to do so, it is self explanatory. If you are hospitalized it absolves you of airport chauffering.	1	0	1	43
1	2	0	3	Because Walter is not physically able to get to the airport to pick up Brown. It is not that he doesn't want to, it's not that he's shirking his duties - he is literally not able to complete the task.	1	1	1	50
1	2	0	3	I could not imagine someone who was hospitalized after an accident having the obligation to pick someone up at the airport. Walter's circumstances are serious enough that they completely preclude him picking up Brown, in my opinion. I think his hospitaliztion has prevented that possibility because he needs to stay in the hospital to recover from his injuries.	1	1	1	34
1	2	0	3	He is unable to do an airport pick up because he is not well.	7	1	1	42
1	2	0	3	Walter cannot pick up Brown. He has had an accident so he is no longer able to do so. Plus priorties should have shifted due to the nature if the accident.	1	1	1	36
1	2	0	3	Walter is hospitalized. It would be absurd for him to realistically be able to pick him up	1	0	1	24
2	1	0	3	As the story clearly states, Walter is unable to pick up Brown from the airport because he was hospitalized.	1	1	1	25
1	2	0	3	Well he is not picking him up cause he doesn't want to he just can't	1	1	1	35
1	2	0	3	Depending on the severity of Walter's condition, picking up Brown from the airport might threaten his own life and those around his car as he attempts to drive. It's entirely possible that multiple people could die in a horrific car accident if he drivesto the airport. So it's best he stays in the hospital.	2	0	1	28
1	2	0	3	He is unable to pick brown up due to a legitimate reason	1	0	1	23
1	2	0	3	Walter is physically unable to pick up Brown at the airport.	1	1	1	49
1	2	0	3	If there is absolutely no way for him to pick up Brown due to injury then Brown will have to understand this. Risking Walters health just to pick someone up isn't the smart choice.	1	0	1	23
1	2	0	3	Because the accident is unpredictable. Under this circumstance, Walter should not be blamed for not picking up Brown.	1	0	1	24
1	2	0	3	If he is hospitalized how is he supposed to pick someone up from the hospital? That makes no sense. Someone else can pick him up or he can take a taxi or a shuttle.	1	1	1	25
1	2	0	3	It was not his fault that he could not be at the airport it was an accidnet. He is not to blame for this.	2	0	1	31
1	2	0	3	I dont think the person would be capable of doing anything if they were in a serious accident and put into the hospital.	1	0	1	40
1	2	0	3	Since he is injured in a serious accident, he is no longer obligated to fulfill his promise.	1	0	1	25
1	2	0	3	Walter was in an emergency event and is not able to pick Brown up.	3	0	1	30
1	2	0	3	Walter was in a car wreck and is in the hospital. Even if he desperately wanted to pick up Brown, he couldn't, since presumably his car and he are not in the same place, and he's hospitalized.	2	0	1	26
1	2	0	3	Because he was in a car accident and literally could not go pick him up. His health is at jeoprady. Brown could easily find another ride or take a cab.	2	1	1	30
1	2	0	3	If Walter is unable to do so, there is no reason why he should do so.	3	0	1	22
1	2	0	3	It is no way that he can be in two places at the same due to his injuries.	1	1	1	54
1	2	0	3	Walter must pick up Brown at the airport unless he is physically unable to do so, and in this case Walter meets that rare circumstance, so he is excused from his obligation.	3	0	1	53
1	2	0	3	It makes no sense to say he should do something he isn't able to.	4	0	1	32
