# Supplementary material for: Does ought imply can?
Source: PLoS One. 2017 Apr 12;12(4):e0175206. doi: 10.1371/journal.pone.0175206 (PMC5389800; doi:10.1371/journal.pone.0175206)
Supplement: S1 Dataset — (ZIP) [file pone.0175206.s001.zip › Study4.xlsx]

## Sheet: Sheet1
Inability_Probe	Instruction	Condition	OIC_Choice	Justification	Blame	Sex	L1	Age
1: True; 2:False	1: Yes; 2: No	1: Explicit; 2: Implicit	0: Not obligated; 1: Obligated	"Please explain why you marked this option."	To what extent is Michael to blame for not removing the glass? (1: No blame; 4: Moderate blame; 7: Full blame)	0: Male; 1: Female	0: Non-native; 1: Native	What age are you?
1	2	1	2	Since Mike is unable to move how can it be expected of him to remove the glass?	1	1	1	34
1	2	1	2	Michael can't help that he is paralyzed and someone else needs to remove the broken glass.	1	2	1	54
1	2	1	2	He can not move, so, he can not be obligated.	1	1	1	74
1	2	1	2	If Michael is completele immobilized, I think for the time being he is absolved of his responsibility on the playground.	2	1	2	32
1	2	1	1	His job is playground safety. If he is unable to do the position then he should resign from the position. There is no reasonable accommodation that will allow him to be able to effectively do his job.	4	2	1	29
1	2	1	1	That is his job.	3	2	1	54
1	2	1	2	Though the glass still needs to be removed, Michael is paralyzed, and unable to speak. So there is no possible way he could remove the glass, or even ask someone else to do so. This complete inability through no fault of his own removes his responsibility	1	1	1	54
1	2	1	2	I believe that he is not obligated because he has no way of doing so. He would if he could but physically he is unable ot.	1	2	1	34
1	2	1	2	There is no way possible for him to physically remove the glass so he is not responsible.	3	2	1	33
1	2	1	2	If he was able to move he would have definitely done something about the glass; now that he is paralyzed it isn't up to him. There isn't anything he could do about it even if he wanted to.	1	1	1	25
1	2	1	2	Michael can't be expected to remove the glass because the circumstances are out of his control. He can't even warn someone of the danger, so while he might feel bad about it, he's absolved of the responsibility.	1	2	1	35
1	2	1	2	He cannot be obligated if he cannot even speak.	1	2	1	32
1	2	1	2	I feel like that is the right decision to me.	6	1	1	27
1	2	1	2	Because he is unable to remove the broken glass due to being paralysed.	1	2	1	24
1	2	1	1	It is still his responsibility as a playground safety worker	7	1	1	19
1	2	1	2	If he is literally paralyed and can't move he has no way to do anything. It is not his fault nd is out of his control. At this point he is the one who needs assistance.	1	2	1	30
1	2	1	2	Because he is totally paralized and not able to go where the glass is to pick it up.	1	1	1	46
1	2	1	2	If someone is not capable of doing something with justifiable reason, then they are not obligated to.	1	2	1	44
1	2	1	2	if he's paralized he cannot pick stuff up	5	1	1	35
1	2	1	2	If Michael physically unable to remove the broken glass or inform anybody about due to paralysis I don't see how far his obligation can go. He is immobilized.	1	2	2	38
1	2	1	2	Michael is having a crisi of conscience. This is what happens when what we know we should do is impossible.	1	2	1	67
1	2	1	2	No one can give what she/he doesn't have. Michal does not have the capacity/ability to remove the broken glass and so should not have to do so.	1	2	1	69
1	2	1	1	Despite not being able to remove the broken glass himself, there's still a moral obligation to help. It's the basic principle that one must uphold no matter what the circumstances.	2	1	1	34
1	2	1	2	If Michael is paralyzed he is physically unable to do his job. That does mean his employers should find someone else to do it, though.	1	2	1	62
1	2	1	2	If there is no way for Michael to physically carry out the glass removal, no reasonable person would conclude that he is under any obligation to do so. Especially in this case because Michael has been restrained by a sudden medical condition that is apparntly beyond his control. The only possible exception would be if Michael did something to cause this sudden paralysis such as illegal drug use.	1	1	1	51
1	2	1	2	Michael cannot move the glass or even communicate about the glass.	1	1	1	48
1	2	1	2	Because is is physically impossible and when he is found, the people who find him will probably see the glass there anyway and remove it for him.	1	1	1	49
1	2	1	2	At this moment he is having a life threatening situation and needs medical help immediately and someone else should be able to handle the broken glass.	1	1	1	49
1	2	1	2	seemed the most logical	3	1	1	46
1	2	1	2	Given that Michael was rendered physically incapable of moving his body at all, he can not be expected to clean up broken glass. Further, since it's also impossible for him to speak, there is no way for him to communicate or ask for help. Due to this unfrtunate circumstance, it is unreasonable to expect Michael to be responsible for cleaning up the playground	1	2	1	40
1	2	1	2	Well, he is immobilized, so that means he currently is unable to make any movement. That may change with time, but in this moment, he is unable to do anything.	2	1	1	29
1	2	1	2	If he is unable to move, then there is nothing that can be done about it until he is able to move again.	1	2	1	45
1	2	1	2	He was hurt by the glass sadly	3	2	1	25
1	2	1	2	If you cant move you can remove the glass or do anything	1	1	1	60
2	1	1	2	the kids deserve to be safe	5	1	1	19
1	2	1	2	He has no control over the situation. He is completely immobolized and has physical paralysis.	1	1	1	33
1	2	1	1	In someway if he knows there's broken glass and no one else is notified, there needs to be a way he can communicate with someone he can or warn the kids about it	5	2	1	24
1	2	1	2	Micheal is physically unable to remove the glass. If he's paralyzed and can't move, then there's no way for him to clean the glass from the playground.	1	1	1	23
1	2	1	2	Because how can anyone have an obligation to do something that they can't even do.	1	1	1	38
1	2	1	2	The medical condition he is experiencing takes precedence and absolves him of the obligation of removing the glass.	1	1	1	45
1	2	1	2	It was the only one that made sense. If he physically cant do it, then he has no obligaition	1	2	1	45
1	2	1	2	If he's physically unable then there is nothing he can do. I do think he should tell someone else to remove it.	1	1	1	53
1	2	1	2	If there is any way for Michael to indicate to someone else there is broken glass, he should; but it's ridiculous to insist he be 'obligated' to do something he literally can't. He is only obligated to do his best, and right now his best isn't adequate todo the job.	1	1	1	29
1	2	2	1	IT's his property. It's his responsibility to get it cleaned up even if he can't do it himself	3	2	1	32
1	2	2	2	If it impossible for Michael to move, it is impossible for him to remove the glass, and he can't possibly be held accountable.	1	1	1	55
1	2	2	2	If he's unable to to as a result of paralysis and immobilization, how is he supposed to remove the glass? he could call for help from others around but he cannot do it himself	1	2	1	33
1	2	2	1	I believe as a worker and having knowledge makes you responsible.	3	2	1	31
1	2	2	2	Michael cannot be obligated to do something he is literally unable to do.	1	2	1	26
1	2	2	1	He wouldn't have been to leave the area if he was immobilized. should he come to, he should finish his job	5	1	1	20
1	2	2	2	He knows he should, but in this situation he physically cannot even move. There is no way he could perform the task.	4	1	1	28
1	2	2	2	He is not physically able, so he cannot be obligated. It is not under his control.	2	2	1	21
1	2	2	1	He has the job of playground safety worker, and he has been presented with an unsafe condition. If he can't remove the glass, he should call out to the kids to avoid the area, call out to another adult, or make some kind of effort to communicate the hazad.	4	2	1	64
1	2	2	2	He is physically incapable of removing the glass and therefore can not be expected to do so.	1	1	1	35
1	2	2	2	This was the option I agreed with based on my viewpoint of moral obligations.	3	1	1	31
1	2	2	1	Well first of all, it is in Michael's best interest to figure out the cause of his paralysis and fix it, if it's some sort of temporary problem then he should feel obliged to remove the glass and prevent the children from being hurt. Of course if his condtion worsens or doesn't let up then he can not act on his obligation so he won't clean up the glass, but with the knowledge he should do it, if …	1	1	1	23
1	2	2	2	Michael had literally no way to remove the dangerous glass from the playground. Since he couldn't do it even if he wanted to, he has no obligation to do so.	1	1	1	18
1	2	2	2	michae cant move so he is unable to preform the action	1	2	1	48
1	2	2	2	If Micheal cannot move, he cannot be obligated to move the glass. He is obligated to work as hard as he can to regain the ability to move, or at least to communicate to someone else that there is a danger to the children in the area. He cannot be obligate to do the impossible, but he is obligated to try.	1	1	1	45
1	2	2	2	He is physically unable to. He has no obligation to do something he is physically unable to do.	1	2	1	24
1	2	2	2	If a person is fully incapacitated and unable to move or speak, then they cannot be held responsible or obligated to perform an act that requires mobility.	1	2	1	32
1	2	2	2	He is incapable of doing it his first obligation is to take care of himself and get some help for his condition.	1	1	1	45
1	2	2	2	Micheal is physically unable to remove the broken glass. Therefore any duty is inherently impossible to uphold, and thus futile.	1	2	1	29
1	2	2	2	His complete inability to move removes any obligation he has to pick up the glass.	1	1	1	36
1	2	2	2	How can he be obligated to do something he physically can't do?	1	3	1	36
1	2	2	2	He is physically unable to move or speak, so to hold him responsible for the removing the broken glass is absurd.	1	2	1	44
1	2	2	2	Since he is stricken and not able to move he is unable to move and perform his wishes. He is unable at that time to remove the glass and cannot be held accountable.	1	1	1	44
1	2	2	2	You cannot oblige someone to do something that is literally impossible for them to accomplish.	1	1	1	26
1	2	2	2	I don't beleive Michael is obligated to remove the glass because he cannot even move. Further, he does not have the ability to speak. Therefore, he cannot even tell someone about the situation. Since he physically is unable to remove the glass he has noobligation to do so.	1	1	1	39
1	2	2	2	Cause he is completely immobilized and paralyzed. I assume he cant speak or write or gesture or tell anyone else about the glass or remove it himself.	1	1	1	39
1	2	2	2	Michael is paralyzed. He is physically unable to remove the broken glass himself. I am sure he can get another worker to do so.	1	2	1	64
1	2	2	2	If he is paralyzed, he can't do anything. Though he may be worried about the situation, he can't change it, so he's not at fault if something happens.	1	2	1	40
1	2	2	1	just felt like it was right decision	5	1	1	29
1	2	2	2	He can not remove it. He still should tell someone about the glass.	2	1	1	55
1	2	2	1	Well Micahel may be unable to physically remove it himself, but he is obligated to do so in the sense that he should remove it as soon as possible.	2	1	1	26
1	2	2	2	If he can't physically do it through no fault of his own, he is not at fault if it doesn't get removed. No one would say he is obligated to remove the glass in this situation.	1	2	1	26
1	2	2	2	He literally can't so I think he should be excused. Hopefully someone else will see it. He just can't.	1	2	1	23
1	2	2	2	If he is physically unable to remove the glass, then he can't do it. It is not his fault.	1	2	1	33
1	2	2	2	just based on my initial thought	5	1	1	24
1	2	2	2	He was unable to control himself or the situation at this point. He is blame free.	1	2	1	34
1	2	2	2	Michael isn't capable of performing the action so he is not obligated to do it.	1	2	1	56
1	2	2	2	Because he is paralyzed and he can't.	1	2	1	23
1	2	2	2	He is physically unable to remove the glass. Those are extenuating circumstances enough to free him of his obligation.	1	1	1	32
1	2	2	2	He can't move. He should try and get that full-body paralysis fixed first	2	1	1	21
1	2	2	2	If it's impossible for him to do it, he's not really obligated to do it himself.	3	2	1	32
1	2	2	2	If it is NOT PHYSICALLY POSSIBLE for Michael to remove the glass then he is under no obligation.	1	2	1	58
1	2	2	2	he is not capable of performing the task therefore he cannot be held responsible as it is no fault of his own. if he recovers or was otherwise capable, i am sure he would remove the glass	2	1	1	24
