# Supplementary material for: Does ought imply can?
Source: PLoS One. 2017 Apr 12;12(4):e0175206. doi: 10.1371/journal.pone.0175206 (PMC5389800; doi:10.1371/journal.pone.0175206)
Supplement: S1 Dataset — (ZIP) [file pone.0175206.s001.zip › Study5.xlsx]

## Sheet: Sheet1
Inability_Probe	Instruction	OIC_Choice	Justification	Sex	L1	Age	Blame
1: True; 2:False	1: Yes; 2: No	0: Not obligated; 1: Obligated	"Please explain why you marked this option."	0: Male; 1: Female	0: Non-native; 1: Native	What age are you?	To what extent is Michael to blame for not removing the glass? (1: No blame; 4: Moderate blame; 7: Full blame)
1	2	0	If she is actually unable to save both, she is under no obligation to actually do so. she can try, but only after saving 1.	0	1	38	2
1	2	0	She is physically unable to do so, so she is not obligated	0	1	20	2
1	2	0	The distance is too far. It's better to save one than not saving any	0	1	22	4
1	2	1	She should still make an attempt to do whatever she can do.	0	1	23	1
1	2	1	Even if she thinks and it would be physically impossible, she should still make as much of an effort as possible to try to save both swimmers.	0	1	36	1
1	2	0	because you cannot expect someone to do something when it is physically impossible to do it.	0	1	42	1
1	2	0	she cant physically do it	1	1	32	1
1	2	0	Jessica cannot be expected to do the impossible; in this case, save two lives. Although she may wish to save two lives instead of one, the circumstances do not make this possible.	0	1	65	1
1	2	1	It is her responsibility to try and save anyone and everyone even if it is not at all possible.	1	1	37	1
1	2	0	I think Jessica as a life guard will try to rescue at least one drowning victim and having been unable to reach the second, she is doing her duty.	0	0	31	3
1	2	0	If the reality is that she can't rescue both, then to say that she is obligated to do so is unrealistic.	0	1	43	2
1	2	1	The conditions of the rescue could change however her job as a lifeguard does not change	0	1	35	1
1	2	1	It is her employment obligation to at least attempt to rescue both. One at a time.	0	1	25	4
1	2	0	I would hope that the answer is self-evident. There are two people drowning. She literally does not have the ability to save both, therefore there is no obligation or moral imperative to do so.	0	1	39	1
1	2	0	Jessica made the best option for her and she cannot help it that she could only save one of the swimmers.	0	1	51	1
1	2	0	She can only save one at her best try. That is the best she can do.	0	1	33	2
1	2	0	she can only do what is possible given the distance. she can't be held responsible for something no body could do.	1	1	52	1
1	2	0	you can only do as much as you are physically able to do	1	1	46	1
1	2	0	NO ONE IS OBLIGATED TO DO THAT WHICH CANNOT BE DONE. I CANNOT RUN A 4 MINUTE MILE--SO I SHOULD NOT BE OBLIGATED TO DO SO	0	1	60	1
1	2	0	She was unable to rescue both swimmers, It just wasn't possible so she shouldn't be held responsible.	0	1	24	2
1	2	1	She should at least try to save them since we don't know if she can fail or not.	0	1	28	4
1	2	0	If it is physically impossible for Jessica to rescue both swimmers, then she is not morally obligated to do so. A moral obligation would indicate that the goal was physically possible to do in the first place. If a goal is not physically possible, then essica is not obligated to attempt it.	1	1	53	1
1	2	0	She was placed in a situation that made it physically unable for her to save both.	1	1	41	2
1	2	0	It is unreasonable to expect someone to do something that is physically impossible for them to do. If there is no way Jessica can reach both swimmers in time then she has no obligation to do so. If she were to attempt to rescue both swimmers it is likel that she would fail to rescue either of them and it is definite that she would fail to rescue at least one of them.	0	1	47	1
1	2	0	She cant save both, so might as well save one.	0	1	30	1
1	2	0	Sometimes you have to make tough choices and live with them. A person cannot be in two places at one time.	1	1	46	1
1	2	0	Jessica was physically unable to rescue both swimmers and deserves zero blame.	0	1	46	1
1	2	0	I feel that she can only do what is humanly possible.	0	1	37	3
1	2	0	A person can only be obligated to accomplish the possible. She is responsible to do the best that she can and she did.	0	1	69	1
1	2	0	Because the swimmers were to far apart, and she was only able to rescue one. I'm sure if Jessica was able, she would have saved the other person from drowning also.	1	1	50	1
1	2	0	The lifeguard can only do what is humanly possible. So if it is impossible to save both, then she can only save one. It doesn't matter if there is an obligation to save both, because it can't be done.	0	1	38	1
1	2	0	You can't be 2 places at the same time. So it would make no sense to say she should do it if it is impossible!	1	1	66	1
1	2	0	If it's impossible it can't be done. If it's possible it can be. She couldn't do it because it was impossible. Simple.	0	1	36	1
1	2	0	There was no way for Jessica to save both swimmers so there cannot be an obligation.	0	1	30	1
2	1	0	If she's unable to do both, but still continues to do one, there is nothing wrong with her choice. It's all she can do.	0	1	35	6
1	2	0	Jessica is *obligated* to make as much *effort* as she can in an attempt to rescue both swimmers, but NOT at the loss of whichever swimmer she -- with her experience -- deems it appropriate to try and rescue first. An *impossibility* is an IMPOSSIBILITY. In the jargon of our grandparents, she's damned if she does and damned if she don't. ]	0	1	66	1
1	2	1	She was the only one there, it was her job.	0	1	27	1
1	2	0	If you're going to die trying it's not worth it.	1	1	22	1
2	1	0	If she can't physically accomplish the task, then there's nothing she can do in that respect.	0	1	29	1
1	2	1	It is her duty as a lifeguard to do the best she can with what she has. Despite her being unable to rescue both people, she has to be moral enough to try to save both.	0	1	26	2
1	2	0	I am not sure what "obligated" means in this context. I assume it means she will be guilty of not saving both if she doesn't. When it's comepletly out of her control, she should not be considered guilty.	1	1	36	1
1	2	1	she still needs to make an effort, simply saying they are too far away is not valid.	0	1	25	4
