# Supplementary material for: Does ought imply can?
Source: PLoS One. 2017 Apr 12;12(4):e0175206. doi: 10.1371/journal.pone.0175206 (PMC5389800; doi:10.1371/journal.pone.0175206)
Supplement: S1 Dataset — (ZIP) [file pone.0175206.s001.zip › Study6.xlsx]

## Sheet: Sheet1
Inability_Probe	Instruction	OIC_Choice	Justification	Blame	Sex	L1	Age
1: True; 2:False	1: Yes; 2: No	0: Not obligated; 1: Obligated	"Please explain why you marked this option."	To what extent is Michael to blame for not removing the glass? (1: No blame; 4: Moderate blame; 7: Full blame)	1: Male; 2: Female	1: Native; 2: Non-native	What age are you?
1	2	1	You have to overcome your fear a persons life is at stake.	5	1	1	42
1	2	1	It was just an emotional reaction which he could overcome.	7	2	1	43
1	2	1	He is obligated to at least TRY. If he can't, he can't. Maybe the water is deep and he can't swim. But he should at least try no matter what.	2	1	1	50
1	2	1	he had a duty to act,a moral obligation.his fear paralyzed him and he was unable to act	2	1	1	41
1	2	1	I have never heard of a sudden full body paralysis like this, and it seems like Michael should still be trying to help	5	1	1	54
1	2	1	Michael is responsible to get control of himself and save the girl. He can control his emotion and reactions and needs to pull himself together.	5	2	1	39
1	2	1	HE NEEDS TO OVERCOME HIS FEAR AND SAVE THE GIRL.	7	1	1	37
1	2	1	He is morally obligated to save the girl.	6	1	1	41
1	2	1	well I assume nothing has changed about the girls situation just because Michael can't move so the obligation to save her is still there, even if he can't move it still exists.	2	1	1	26
1	2	1	He is responsible to save her even if he SEEMS unable to do it. I believe his perception of being paralyzed is not real.	7	1	1	53
2	1	1	I just feel like in that situation, doing absolutely nothing is a personal failing.	6	1	1	25
1	2	0	he can't save her because he can;t move	1	1	1	20
1	2	0	he couldn't controll his body	4	1	1	32
1	2	0	He can't be obligated to save her if he physically cannot save her.	1	2	1	38
1	2	0	If he is completely unable to save the girl, literally physically not able, there is no way he can be head responsible to do so.	1	1	1	27
1	2	0	He can't save her and would only die too.	1	1	1	59
1	2	0	He is unable to assist so he is not obligated.	1	1	1	60
1	2	0	Michael is physically unable to help. Therefore he can not and should not be judged on not helping.	3	1	1	43
1	2	0	He was unable to move because of the fear.	4	1	1	29
1	2	0	If someone is physically unable to save someone else then they can not be obligated or blamed if they do not. If I see a plane falling from the sky I am not obligated to catch it because it is not possible.	1	1	1	53
1	2	0	well, its not his obligation to, since he cant anymore.	1	1	1	25
1	2	0	He isn't obligated because he literally can't do it. So I don't think an obligation plays into it.	1	2	1	35
1	2	0	He couldn't move, so there wasn't anything he could do	2	2	1	32
1	2	0	If is he not able, then he cannot be made obligated. I would feel differently if he were able to save her.	4	1	1	51
1	2	0	It's not his fault that he has full paralysis. He didn't make the decision to paralyze his own body in the face of this difficult, panic-filled situation.	1	2	1	24
1	2	0	He should help but he cannot. He can not help his body & mind won't allow him to so he shouldn't be held responsible .	1	2	1	55
1	2	0	IF HE IS PARALYZED WITH FEAR, HE WILL END UP KILLING BOTH OF THEM	1	2	1	52
1	2	0	He can't save her even if he want to because he can't move is body .	1	2	1	18
1	2	0	If Michael is unable to save the girl, then he does not have an option to save her or not to. He cannot save her, because he cannot move.	1	1	1	32
1	2	0	The first option didn't make sense. to paraphrase it, he is expected to save her even though he's unable to do so. If he's literally unable to do so, he can't be expected to do so. However, I don't buy his sudden total paralysis; unless a branch fell onhim and broke his neck, or a herd of deer came through and did it, I don't believe him.	7	2	1	48
1	2	0	Michael cannot move his body and thus should not be expected to save her. He would if he could but he is unable too.	2	1	1	22
1	2	0	i thought it was the best decision for him	4	2	1	24
1	2	0	He is unable to save her, so how can he be obligated to do so.	2	1	1	53
1	2	0	If Micheal had full use of his body then in my opinion, he was obligated to save the girl from drowning in the pond. However, due to his sudden full body paralysis (very ridiculous if you ask me. Did someone cast a paralysis spell on him or what?) he is cmpletely and totally unable to save the girl.	1	1	1	28
1	2	0	If he is unable to do it because of a neurological response. He can not be held accountable. The workings of the brain are complex and we can't say for sure whether or not he was capable or not.	4	1	1	22
1	2	0	If his body seized up, which is beyond his control, then he literally could not save the girl because his body won't allow him to move.	1	1	1	31
1	2	0	He would have died to to save her, there wasn't much he could do.	2	1	1	27
1	2	0	He is physically unable to move so there is nothing he can do.	1	1	1	42
1	2	0	He had the full intention to save her, but he is physically incapable of moving or calling for help. So he did not intend for her to die.	2	2	1	31
1	2	0	He has no obligation to save the girl because he physically cannot.	1	1	1	25
1	2	0	One can't be obligated to something that is impossible.	1	1	1	40
